# Supplementary material for: Preliminary data set to assess the performance of an outdoor membrane photobioreactor
Source: Data Brief. 2019 Oct 4;27:104599. doi: 10.1016/j.dib.2019.104599 (PMC6812031; doi:10.1016/j.dib.2019.104599)
Supplement: Multimedia component 1 [file mmc1.xlsx]

## Sheet: Chlorella
	OD
Fecha	Día(s)	Hora(s)	Minuto(s)	#Hora(s)	OD				OD mean	OD sd	Xpred (mgSS/L)	(X-Xpred)^2	(X-Xav)^2	Xo		0.11734
2015-04-06	0	9	0	#N/A	#N/A				#N/A	#N/A	#N/A	#N/A	#N/A	Xm		0.373643
2015-04-07	0	9	0	0	0.0778	0.1533			0.11555	0.0533866	0.11734	3.20237e-06	0.00843183	µ	h-1	0.0179511
2015-04-08	1	9	0	24	0.1126	0.1922			0.1524	0.0562857	0.154415	4.06158e-06	0.00302225	µ	d-1	0.430826
2015-04-09	2	9	0	48	0.1674	0.2402			0.2038	0.0514774	0.194324	8.97938e-05	1.27806e-05	R2		0.995125
2015-04-10	3	9	0	72	0.1879	0.266			0.22695	0.055225	0.233558	4.36721e-05	0.000383181	TRC (max prod)	d	4.64225
2015-04-14	7	9	0	168	0.3162	0.36015			0.338175	0.0310773	0.337513	4.37994e-07	0.0171086
											Sumatorio	0.000141168	0.0289587

## Sheet: Scenedesmus
	OD680
Date	d	h	min	hours	OD				OD mean	Xpred (mgSS/L)	(X-Xpred)^2	(X-Xav)^2	Xo		0.190643
2015-01-16	0	9	0	0	0.1898				0.1898	0.190643	7.10496e-07	0.12295	Xm		0.784348
2017-01-19	3	9	0	72	0.4025				0.4025	0.40432	3.31061e-06	0.0190282			0
2015-01-20	4	9	0	96	0.5007				0.5007	0.481053	0.000385997	0.00157949	µ	h-1	0.0166381
2015-01-21	5	9	0	120	0.5222				0.5222	0.551226	0.000842537	0.000332802	µ	d-1	0.399313
2015-01-23	7	9	0	168	0.6772				0.6772	0.658956	0.00033284	0.0187025	R2		0.992711
2015-01-26	10	9	0	240	0.7282				0.7282	0.741748	0.000183548	0.0352527	TRC (max prod)	d	5.0086
2015-01-27	11	9	0	264	0.7625				0.7625	0.755253	5.25256e-05	0.0493094
										Sumatorio	0.00180147	0.247156
