# Supplementary material for: Preliminary data set to assess the performance of an outdoor membrane photobioreactor
Source: Data Brief. 2019 Oct 4;27:104599. doi: 10.1016/j.dib.2019.104599 (PMC6812031; doi:10.1016/j.dib.2019.104599)
Supplement: Multimedia component 2 [file mmc2.xlsx]

## Sheet: NH4 conc
NH4inicial	6.775
NH4	NH4 añadido	Patron (mL)
6.775	0	0
12	5.225	2.68707
14	7.225	3.71561
16	9.225	4.74415
20	13.225	6.80123
25	18.225	9.37259
30	23.225	11.9439

## Sheet: Kla
Time	Time	Time	DO	T
min	h	hh:mm:ss	mg/L	°C
0	0	15:13:44	3.5	23.2
0.466667	0.00777778	15:14:12	3.94	23.3
2.11667	0.0352778	15:15:51	5.02	23.3
3.76667	0.0627778	15:17:30	5.51	23.3
5.41667	0.0902778	15:19:09	5.91	23.3
7.06667	0.117778	15:20:48	6.21	23.3
8.71667	0.145278	15:22:27	6.48	23.4
10.3667	0.172778	15:24:06	6.65	23.4
12.0167	0.200278	15:25:45	6.88	23.4
13.6667	0.227778	15:27:24	7.04	23.4
15.3167	0.255278	15:29:03	7.07	23.4
16.9667	0.282778	15:30:42	7.31	23.4
18.6167	0.310278	15:32:21	7.39	23.5
20.2667	0.337778	15:34:00	7.54	23.5
21.9167	0.365278	15:35:39	7.64	23.5
23.5667	0.392778	15:37:18	7.68	23.5
25.2167	0.420278	15:38:57	7.88	23.5
26.8667	0.447778	15:40:36	7.87	23.5
28.5167	0.475278	15:42:15	7.94	23.6
30.1667	0.502778	15:43:54	8.08	23.6
31.8167	0.530278	15:45:33	8.14	23.6
33.4667	0.557778	15:47:12	8.22	23.6
35.1167	0.585278	15:48:51	8.31	23.6
36.7667	0.612778	15:50:30	8.35	23.6
38.4167	0.640278	15:52:09	8.43	23.7
40.0667	0.667778	15:53:48	8.51	23.7
41.7167	0.695278	15:55:27	8.55	23.7
43.3667	0.722778	15:57:06	8.66	23.7
45.0167	0.750278	15:58:45	8.64	23.7
46.6667	0.777778	16:00:24	8.62	23.7
48.3167	0.805278	16:02:03	8.79	23.7
49.9667	0.832778	16:03:42	8.8	23.8
51.6167	0.860278	16:05:21	8.82	23.8
53.2667	0.887778	16:07:00	8.84	23.8
54.9167	0.915278	16:08:39	8.94	23.8
56.5667	0.942778	16:10:18	9.02	23.8

## Sheet: 7
Time	Time	Time	DO	T
min	h	hh:mm:ss	mg/L	°C
0	0	12:07:07	9.81	20
0.5	0.00833333	12:07:37	9.86	20
1	0.0166667	12:08:07	9.85	20
1.5	0.025	12:08:37	9.91	20
2	0.0333333	12:09:07	9.98	20.1
2.5	0.0416667	12:09:37	10	20.1
3	0.05	12:10:07	10.06	20.1
3.5	0.0583333	12:10:37	10.13	20.1
4	0.0666667	12:11:07	10.17	20.1
4.5	0.075	12:11:37	10.26	20.2
5	0.0833333	12:12:07	10.28	20.2
5.5	0.0916667	12:12:37	10.38	20.2
6	0.1	12:13:07	10.37	20.2
6.5	0.108333	12:13:37	10.43	20.2
7	0.116667	12:14:07	10.53	20.3
7.5	0.125	12:14:37	10.54	20.3
8	0.133333	12:15:07	10.6	20.3
8.5	0.141667	12:15:37	10.65	20.3
9	0.15	12:16:07	10.67	20.3
9.5	0.158333	12:16:37	10.74	20.4
10	0.166667	12:17:07	10.8	20.4
10.5	0.175	12:17:37	10.83	20.4
11	0.183333	12:18:07	10.85	20.4
11.5	0.191667	12:18:37	10.93	20.4
12	0.2	12:19:07	10.95	20.5
12.5	0.208333	12:19:37	10.98	20.5
13	0.216667	12:20:07	10.99	20.5
13.5	0.225	12:20:37	11.04	20.5
14	0.233333	12:21:07	11.07	20.5
14.5	0.241667	12:21:37	11.16	20.6
15	0.25	12:22:07	11.15	20.6
15.5	0.258333	12:22:37	11.16	20.6
16	0.266667	12:23:07	11.23	20.6
16.5	0.275	12:23:37	11.28	20.6
17	0.283333	12:24:07	11.25	20.7
17.5	0.291667	12:24:37	11.33	20.7
18	0.3	12:25:07	11.31	20.7
18.5	0.308333	12:25:37	11.35	20.7
19	0.316667	12:26:07	11.41	20.7
19.5	0.325	12:26:37	11.4	20.8
20	0.333333	12:27:07	11.43	20.8
20.5	0.341667	12:27:37	11.45	20.8
21	0.35	12:28:07	11.51	20.8
21.5	0.358333	12:28:37	11.57	20.8
22	0.366667	12:29:07	11.6	20.9
22.5	0.375	12:29:37	11.58	20.9
23	0.383333	12:30:07	11.62	20.9
23.5	0.391667	12:30:37	11.6	20.9
24	0.4	12:31:07	11.61	20.9
24.5	0.408333	12:31:37	11.67	20.9
25	0.416667	12:32:07	11.72	20.9
25.5	0.425	12:32:37	11.69	21
26	0.433333	12:33:07	11.74	21
26.5	0.441667	12:33:37	11.75	21
27	0.45	12:34:07	11.81	21
27.5	0.458333	12:34:37	11.81	21
28	0.466667	12:35:07	11.83	21.1
28.5	0.475	12:35:37	11.9	21.1
29	0.483333	12:36:07	11.9	21.1

## Sheet: 10
Time	Time	Time	DO	T
min	h	hh:mm:ss	mg/L	°C
0	0	12:43:46	8.48	20.7
0.35	0.00583333	12:44:07	8.5	20.7
0.85	0.0141667	12:44:37	8.56	20.7
1.35	0.0225	12:45:07	8.64	20.7
1.85	0.0308333	12:45:37	8.72	20.7
2.35	0.0391667	12:46:07	8.79	20.8
2.85	0.0475	12:46:37	8.86	20.8
3.35	0.0558333	12:47:07	8.92	20.8
3.85	0.0641667	12:47:37	8.98	20.8
4.35	0.0725	12:48:07	8.98	20.8
4.85	0.0808333	12:48:37	9.05	20.8
5.35	0.0891667	12:49:07	9.13	20.9
5.85	0.0975	12:49:37	9.23	20.9
6.35	0.105833	12:50:07	9.28	20.9
6.85	0.114167	12:50:37	9.36	20.9
7.35	0.1225	12:51:07	9.35	20.9
7.85	0.130833	12:51:37	9.39	20.9
8.35	0.139167	12:52:07	9.5	21
8.85	0.1475	12:52:37	9.51	21
9.35	0.155833	12:53:07	9.57	21
9.85	0.164167	12:53:37	9.66	21
10.35	0.1725	12:54:07	9.62	21
10.85	0.180833	12:54:37	9.69	21
11.35	0.189167	12:55:07	9.76	21.1
11.85	0.1975	12:55:37	9.81	21.1
12.35	0.205833	12:56:07	9.82	21.1
12.8667	0.214444	12:56:38	9.93	21.1
13.3667	0.222778	12:57:08	9.95	21.1
13.8667	0.231111	12:57:38	9.98	21.1
14.3667	0.239444	12:58:08	10.01	21.2
14.8667	0.247778	12:58:38	10.1	21.2
15.35	0.255833	12:59:07	10.11	21.2
15.8667	0.264444	12:59:38	10.09	21.2
16.3667	0.272778	13:00:08	10.14	21.2
16.8667	0.281111	13:00:38	10.21	21.2
17.3667	0.289444	13:01:08	10.28	21.3
17.8667	0.297778	13:01:38	10.27	21.3
18.3667	0.306111	13:02:08	10.13	21.3
18.8667	0.314444	13:02:38	10.17	21.3
19.3667	0.322778	13:03:08	10.15	21.3
19.8833	0.331389	13:03:39	10.16	21.3
20.3833	0.339722	13:04:09	10.21	21.3
20.8833	0.348056	13:04:39	10.27	21.4
21.3833	0.356389	13:05:09	10.33	21.4
21.8833	0.364722	13:05:39	10.4	21.4
22.3833	0.373056	13:06:09	10.45	21.4
22.8833	0.381389	13:06:39	10.55	21.4
23.4	0.39	13:07:10	10.51	21.4
23.8833	0.398056	13:07:39	10.55	21.5
24.4	0.406667	13:08:10	10.62	21.5
24.9	0.415	13:08:40	10.82	21.5
25.4	0.423333	13:09:10	10.88	21.5
25.9	0.431667	13:09:40	10.84	21.5
26.4	0.44	13:10:10	10.91	21.5
26.9	0.448333	13:10:40	10.93	21.5
27.4	0.456667	13:11:10	10.96	21.6
27.9	0.465	13:11:40	10.94	21.6
28.4	0.473333	13:12:10	10.98	21.6
28.9	0.481667	13:12:40	11.06	21.6
29.4	0.49	13:13:10	11.08	21.6
29.9	0.498333	13:13:40	11.08	21.6
30.4	0.506667	13:14:10	11.14	21.6
30.9	0.515	13:14:40	11.14	21.7

## Sheet: 12
Time	Time	Time	DO	T
min	h	hh:mm:ss	mg/L	°C
0	0	17:08:16	8.93	22
0.283333	0.00472222	17:08:33	9	22
0.783333	0.0130556	17:09:03	9.1	22.1
1.26667	0.0211111	17:09:32	9.2	22.1
1.76667	0.0294444	17:10:02	9.33	22.1
2.28333	0.0380556	17:10:33	9.53	22.1
2.78333	0.0463889	17:11:03	9.52	22.1
3.28333	0.0547222	17:11:33	9.68	22.1
3.78333	0.0630556	17:12:03	9.84	22.2
4.28333	0.0713889	17:12:33	9.88	22.2
4.78333	0.0797222	17:13:03	10.08	22.2
5.28333	0.0880556	17:13:33	10.09	22.2
5.78333	0.0963889	17:14:03	10.22	22.2
6.28333	0.104722	17:14:33	10.41	22.2
6.78333	0.113056	17:15:03	10.42	22.2
7.28333	0.121389	17:15:33	10.6	22.2
7.78333	0.129722	17:16:03	10.63	22.3
8.28333	0.138056	17:16:33	10.79	22.3
8.8	0.146667	17:17:04	10.87	22.3
9.3	0.155	17:17:34	11.03	22.3
9.8	0.163333	17:18:04	11.04	22.3
10.3	0.171667	17:18:34	11.14	22.3
10.8	0.18	17:19:04	11.23	22.3
11.3	0.188333	17:19:34	11.4	22.4
11.8	0.196667	17:20:04	11.45	22.4
12.3	0.205	17:20:34	11.5	22.4
12.8	0.213333	17:21:04	11.64	22.4
13.3	0.221667	17:21:34	11.74	22.4
13.8	0.23	17:22:04	11.85	22.4
14.3	0.238333	17:22:34	11.88	22.4
14.8	0.246667	17:23:04	11.95	22.4
15.3	0.255	17:23:34	12.09	22.5
15.8	0.263333	17:24:04	12.11	22.5
16.3	0.271667	17:24:34	12.27	22.5
16.8	0.28	17:25:04	12.32	22.5
17.3167	0.288611	17:25:35	12.38	22.5
17.8167	0.296944	17:26:05	12.46	22.5
18.3167	0.305278	17:26:35	12.59	22.5
18.8167	0.313611	17:27:05	12.63	22.5
19.3167	0.321944	17:27:35	12.77	22.6
19.8167	0.330278	17:28:05	12.77	22.6
20.3167	0.338611	17:28:35	12.86	22.6
20.8167	0.346944	17:29:05	13.02	22.6
21.3167	0.355278	17:29:35	12.95	22.6
21.8167	0.363611	17:30:05	13.12	22.6
22.3167	0.371944	17:30:35	13.2	22.6
22.8167	0.380278	17:31:05	13.23	22.6
23.3167	0.388611	17:31:35	13.29	22.6
23.8167	0.396944	17:32:05	13.39	22.7
24.3167	0.405278	17:32:35	13.5	22.7
24.8167	0.413611	17:33:05	13.52	22.7
25.3167	0.421944	17:33:35	13.53	22.7
25.8167	0.430278	17:34:05	13.67	22.7
26.3167	0.438611	17:34:35	13.65	22.7
26.8167	0.446944	17:35:05	13.81	22.7
27.3167	0.455278	17:35:35	13.81	22.7
27.8167	0.463611	17:36:05	13.95	22.7
28.3167	0.471944	17:36:35	13.92	22.8
28.8167	0.480278	17:37:05	14.05	22.8
29.3167	0.488611	17:37:35	14.14	22.8
29.8167	0.496944	17:38:05	14.14	22.8
30.3333	0.505556	17:38:36	14.17	22.8

## Sheet: 14
Time	Time	Time	DO	T
min	h	hh:mm:ss	mg/L	°C
0	0	15:50:48	8.73	22.2
0.05	0.000833333	15:50:51	8.77	22.2
0.55	0.00916667	15:51:21	8.74	22.2
1.05	0.0175	15:51:51	8.9	22.2
1.56667	0.0261111	15:52:22	8.95	22.2
2.06667	0.0344444	15:52:52	9.05	22.3
2.56667	0.0427778	15:53:22	9.19	22.3
3.06667	0.0511111	15:53:52	9.33	22.3
3.56667	0.0594444	15:54:22	9.4	22.3
4.06667	0.0677778	15:54:52	9.45	22.3
4.56667	0.0761111	15:55:22	9.57	22.3
5.06667	0.0844444	15:55:52	9.66	22.3
5.56667	0.0927778	15:56:22	9.77	22.4
6.06667	0.101111	15:56:52	9.92	22.4
6.58333	0.109722	15:57:23	9.98	22.4
7.08333	0.118056	15:57:53	10.05	22.4
7.58333	0.126389	15:58:23	10.06	22.4
8.08333	0.134722	15:58:53	10.14	22.4
8.58333	0.143056	15:59:23	10.21	22.4
9.1	0.151667	15:59:54	10.3	22.4
9.6	0.16	16:00:24	10.53	22.5
10.1	0.168333	16:00:54	10.48	22.5
10.6	0.176667	16:01:24	10.65	22.5
11.1	0.185	16:01:54	10.8	22.5
11.6	0.193333	16:02:24	10.84	22.5
12.1	0.201667	16:02:54	10.87	22.5
12.6	0.21	16:03:24	10.93	22.5
13.1	0.218333	16:03:54	11.07	22.5
13.6	0.226667	16:04:24	11.25	22.5
14.1	0.235	16:04:54	11.25	22.6
14.6	0.243333	16:05:24	11.35	22.6
15.1	0.251667	16:05:54	11.45	22.6
15.6167	0.260278	16:06:25	11.57	22.6
16.1167	0.268611	16:06:55	11.65	22.6
16.6	0.276667	16:07:24	11.66	22.6
17.1167	0.285278	16:07:55	11.87	22.6
17.6167	0.293611	16:08:25	11.85	22.6
18.1167	0.301944	16:08:55	11.94	22.7
18.6167	0.310278	16:09:25	11.97	22.7
19.1167	0.318611	16:09:55	12.21	22.7
19.6167	0.326944	16:10:25	12.28	22.7
20.1167	0.335278	16:10:55	12.26	22.7
20.6167	0.343611	16:11:25	12.38	22.7
21.1167	0.351944	16:11:55	12.36	22.7
21.6167	0.360278	16:12:25	12.47	22.7
22.1167	0.368611	16:12:55	12.54	22.7
22.6167	0.376944	16:13:25	12.58	22.8
23.1167	0.385278	16:13:55	12.62	22.8
23.6167	0.393611	16:14:25	12.63	22.8
24.1333	0.402222	16:14:56	12.69	22.8
24.6333	0.410556	16:15:26	12.78	22.8
25.1333	0.418889	16:15:56	12.77	22.8
25.6333	0.427222	16:16:26	12.86	22.8
26.1333	0.435556	16:16:56	12.93	22.8
26.6333	0.443889	16:17:26	13.04	22.8
27.1333	0.452222	16:17:56	13.08	22.9
27.6333	0.460556	16:18:26	13.17	22.9
28.15	0.469167	16:18:57	13.17	22.9
28.6333	0.477222	16:19:26	13.33	22.9
29.15	0.485833	16:19:57	13.46	22.9
29.65	0.494167	16:20:27	13.47	22.9

## Sheet: 17
Time	Time	Time	DO	T
min	h	hh:mm:ss	mg/L	°C
0	0	16:36:06	8.99	22.2
0.383333	0.00638889	16:36:29	9.15	22.2
0.883333	0.0147222	16:36:59	9.19	22.2
1.38333	0.0230556	16:37:29	9.3	22.2
1.88333	0.0313889	16:37:59	9.46	22.3
2.4	0.04	16:38:30	9.58	22.3
2.9	0.0483333	16:39:00	9.61	22.3
3.38333	0.0563889	16:39:29	9.76	22.3
3.88333	0.0647222	16:39:59	9.89	22.3
4.4	0.0733333	16:40:30	9.94	22.3
4.88333	0.0813889	16:40:59	10	22.3
5.4	0.09	16:41:30	10.11	22.4
5.88333	0.0980556	16:41:59	10.3	22.4
6.4	0.106667	16:42:30	10.32	22.4
6.9	0.115	16:43:00	10.42	22.4
7.4	0.123333	16:43:30	10.58	22.4
7.9	0.131667	16:44:00	10.71	22.4
8.4	0.14	16:44:30	10.72	22.4
8.9	0.148333	16:45:00	10.84	22.4
9.4	0.156667	16:45:30	10.98	22.5
9.9	0.165	16:46:00	11	22.5
10.4	0.173333	16:46:30	11.09	22.5
10.9	0.181667	16:47:00	11.21	22.5
11.4	0.19	16:47:30	11.36	22.5
11.9	0.198333	16:48:00	11.39	22.5
12.4	0.206667	16:48:30	11.46	22.5
12.9	0.215	16:49:00	11.61	22.5
13.4	0.223333	16:49:30	11.67	22.6
13.9	0.231667	16:50:00	11.71	22.6
14.4	0.24	16:50:30	11.79	22.6
14.9	0.248333	16:51:00	11.85	22.6
15.4167	0.256944	16:51:31	11.98	22.6
15.9	0.265	16:52:00	12.04	22.6
16.4	0.273333	16:52:30	12.19	22.6
16.9167	0.281944	16:53:01	12.27	22.6
17.4167	0.290278	16:53:31	12.32	22.7
17.9167	0.298611	16:54:01	12.38	22.7
18.4167	0.306944	16:54:31	12.53	22.7
18.9167	0.315278	16:55:01	12.55	22.7
19.4167	0.323611	16:55:31	12.65	22.7
19.9167	0.331944	16:56:01	12.67	22.7
20.4167	0.340278	16:56:31	12.69	22.7

## Sheet: 24
Time	Time	Time	DO	T
min	h	hh:mm:ss	mg/L	°C
0	0	15:21:47	11.1	22.5
0.5	0.00833333	15:22:17	11.21	22.5
1	0.0166667	15:22:47	11.31	22.5
1.5	0.025	15:23:17	11.29	22.6
2	0.0333333	15:23:47	11.51	22.6
2.5	0.0416667	15:24:17	11.48	22.6
3	0.05	15:24:47	11.75	22.6
3.5	0.0583333	15:25:17	11.77	22.6
4	0.0666667	15:25:47	11.82	22.6
4.5	0.075	15:26:17	11.91	22.6
5	0.0833333	15:26:47	12.11	22.6
5.5	0.0916667	15:27:17	12.15	22.6
6	0.1	15:27:47	12.32	22.7
6.5	0.108333	15:28:17	12.45	22.7
7	0.116667	15:28:47	12.4	22.7
7.5	0.125	15:29:17	12.57	22.7
8	0.133333	15:29:47	12.59	22.7
8.51667	0.141944	15:30:18	12.76	22.7
9.01667	0.150278	15:30:48	12.72	22.7
9.51667	0.158611	15:31:18	12.87	22.7
10.0167	0.166944	15:31:48	13	22.7
10.5167	0.175278	15:32:18	12.88	22.7
11.0167	0.183611	15:32:48	13.09	22.8
11.5167	0.191944	15:33:18	13.17	22.8
12.0167	0.200278	15:33:48	13.23	22.8
12.5167	0.208611	15:34:18	13.43	22.8
13.0167	0.216944	15:34:48	13.5	22.8
13.5167	0.225278	15:35:18	13.48	22.8
14.0333	0.233889	15:35:49	13.63	22.8
14.5333	0.242222	15:36:19	13.83	22.8
15.0333	0.250556	15:36:49	13.9	22.8
15.5333	0.258889	15:37:19	13.91	22.8
16.0333	0.267222	15:37:49	14.08	22.9
16.5333	0.275556	15:38:19	14.13	22.9
17.0333	0.283889	15:38:49	14.28	22.9
17.5333	0.292222	15:39:19	14.35	22.9
18.0333	0.300556	15:39:49	14.29	22.9
18.5333	0.308889	15:40:19	14.48	22.9
19.0333	0.317222	15:40:49	14.55	22.9

## Sheet: 27
Time	Time	Time	DO	T
min	h	hh:mm:ss	mg/L	°C
0	0	17:51:58	9.13	23
0.15	0.0025	17:52:07	9.15	23
0.65	0.0108333	17:52:37	9.25	23
1.15	0.0191667	17:53:07	9.34	23
1.65	0.0275	17:53:37	9.43	23
2.15	0.0358333	17:54:07	9.52	23
2.65	0.0441667	17:54:37	9.62	23
3.16667	0.0527778	17:55:08	9.77	23.1
3.66667	0.0611111	17:55:38	9.87	23.1
4.16667	0.0694444	17:56:08	9.95	23.1
4.66667	0.0777778	17:56:38	10.1	23.1
5.16667	0.0861111	17:57:08	10.14	23.1
5.66667	0.0944444	17:57:38	10.31	23.1
6.16667	0.102778	17:58:08	10.39	23.1
6.66667	0.111111	17:58:38	10.47	23.1
7.16667	0.119444	17:59:08	10.59	23.1
7.66667	0.127778	17:59:38	10.61	23.1
8.16667	0.136111	18:00:08	10.77	23.1
8.68333	0.144722	18:00:39	10.79	23.2
9.18333	0.153056	18:01:09	10.91	23.2
9.68333	0.161389	18:01:39	11.05	23.2
10.1833	0.169722	18:02:09	11.04	23.2
10.6833	0.178056	18:02:39	11.17	23.2
11.1833	0.186389	18:03:09	11.27	23.2
11.6833	0.194722	18:03:39	11.34	23.2
12.1833	0.203056	18:04:09	11.37	23.2
12.6833	0.211389	18:04:39	11.49	23.2
13.1833	0.219722	18:05:09	11.63	23.2
13.6833	0.228056	18:05:39	11.62	23.3
14.1833	0.236389	18:06:09	11.75	23.3
14.6833	0.244722	18:06:39	11.81	23.3
15.1833	0.253056	18:07:09	11.92	23.3
15.6833	0.261389	18:07:39	11.96	23.3
16.1833	0.269722	18:08:09	12.09	23.3
16.7	0.278333	18:08:40	12.09	23.3
17.2	0.286667	18:09:10	12.19	23.3
17.7	0.295	18:09:40	12.24	23.4
18.2	0.303333	18:10:10	12.4	23.4
18.7	0.311667	18:10:40	12.41	23.4
19.2	0.32	18:11:10	12.44	23.4
19.7	0.328333	18:11:40	12.49	23.4
20.2	0.336667	18:12:10	12.64	23.4
20.7	0.345	18:12:40	12.64	23.4
21.2	0.353333	18:13:10	12.77	23.4
21.7	0.361667	18:13:40	12.82	23.4
22.2	0.37	18:14:10	12.92	23.4
22.7	0.378333	18:14:40	12.9	23.5
23.2	0.386667	18:15:10	13.04	23.5
23.7	0.395	18:15:40	13	23.5
24.2	0.403333	18:16:10	13.15	23.5
24.7	0.411667	18:16:40	13.22	23.5
25.2	0.42	18:17:10	13.35	23.5
25.7	0.428333	18:17:40	13.39	23.5
26.2	0.436667	18:18:10	13.39	23.5
26.7	0.445	18:18:40	13.45	23.5
27.2	0.453333	18:19:10	13.45	23.5
27.7	0.461667	18:19:40	13.58	23.5
28.2	0.47	18:20:10	13.59	23.5
28.7	0.478333	18:20:40	13.66	23.6
29.2	0.486667	18:21:10	13.7	23.6
29.7	0.495	18:21:40	13.69	23.6
30.2	0.503333	18:22:10	13.81	23.6
