# Supplementary material for: Preliminary data set to assess the performance of an outdoor membrane photobioreactor
Source: Data Brief. 2019 Oct 4;27:104599. doi: 10.1016/j.dib.2019.104599 (PMC6812031; doi:10.1016/j.dib.2019.104599)
Supplement: Multimedia component 3 [file mmc3.xlsx]

## Sheet: 240 micromol·m-2·s-1
Turbidity	0 NTU																					Turbidez:	0 (2) NTU
Sample	Time	OD680		Dilution	Sample 1	Sample 2	Sample 3															Muesta	Tiempo de toma	O.D.		Dilusión	Medida1	Medida 2	Medida 3
1	00:01:00	0.429333		0.5	0.212	0.216	0.216															1	00:01:00	#REF!		0.333333	#REF!	#REF!	#REF!
2	00:20:00	0.456667		0.5	0.231	0.226	0.228															2	00:20:00	#REF!		0.333333	#REF!	#REF!	#REF!
3	00:40:00	0.486667		0.5	0.244	0.244	0.242															3	00:41:00	#REF!		0.333333	#REF!	#REF!	#REF!
4	01:00:00	0.496		0.5	0.247	0.248	0.249															4	01:00:00	#REF!		0.333333	#REF!	#REF!	#REF!
5	01:20:00	0.526667		0.5	0.257	0.258	0.275															5	01:22:00	#REF!		0.333333	#REF!	#REF!	#REF!
6	01:40:00	0.538667		0.5	0.268	0.269	0.271															6	01:41:00	#REF!		0.333333	#REF!	#REF!	#REF!
7	02:00:00	0.565333		0.5	0.284	0.28	0.284															7	02:00:00	#REF!		0.333333	#REF!	#REF!	#REF!
																						8	02:30:00	#REF!		0.333333	#REF!	#REF!	#REF!
																						9	02:40:00	#N/A		0.333333	#REF!	#REF!	#REF!
																						10	03:00:00	#N/A		0.333333	#REF!	#REF!	#REF!
Turbidity	300 NTU
Sample	Time	OD680		Dilution	Sample 1	Sample 2	Sample 3
1	00:01:00	0.479333		0.5	0.238	0.237	0.244
2	00:20:00	0.508		0.5	0.255	0.253	0.254
3	00:40:00	0.527333		0.5	0.265	0.264	0.262
4	01:00:00	0.534667		0.5	0.27	0.268	0.264
5	01:20:00	0.557333		0.5	0.282	0.279	0.275
6	01:40:00	0.607333		0.5	0.299	0.307	0.305
7	02:00:00	0.588667		0.5	0.299	0.293	0.291
Turbidity	600 NTU
Sample	Time	OD680		Dilution	Sample 1	Sample 2	Sample 3
1	00:01:00	0.52		0.5	0.258	0.26	0.262
2	00:22:00	0.539333		0.5	0.272	0.271	0.266
3	00:43:00	0.565333		0.5	0.28	0.281	0.287
4	01:01:00	0.576667		0.5	0.288	0.29	0.287
5	01:20:00	0.586		0.5	0.293	0.289	0.297
6	01:40:00	0.612667		0.5	0.303	0.309	0.307
7	02:00:00	0.622667		0.5	0.31	0.308	0.316
Turbidity	1200 NTU
Sample	Time	OD680		Dilution	Sample 1	Sample 2	Sample 3
1	00:01:00	0.606		0.5	0.3	0.301	0.308
2	00:22:00	0.629333		0.5	0.315	0.317	0.312
3	00:40:00	0.643333		0.5	0.323	0.322	0.32
4	01:00:00	0.653333		0.5	0.324	0.328	0.328
5	01:20:00	0.670667		0.5	0.343	0.332	0.331
6	01:42:00	0.679333		0.5	0.34	0.341	0.338
7	02:00:00	0.704		0.5	0.351	0.343	0.362
Turbidity	3000 NTU
Sample	Time	OD680		Dilution	Sample 1	Sample 2	Sample 3
1	00:01:00	0.855333		0.5	0.427	0.424	0.432
2	00:20:00	0.872667		0.5	0.433	0.433	0.443
3	00:40:00	0.890667		0.5	0.444	0.436	0.456
4	01:01:00	0.906667		0.5	0.45	0.44	0.47
5	01:20:00	0.928		0.5	0.468	0.465	0.459
6	01:40:00	0.938667		0.5	0.466	0.467	0.475
7	02:02:00	0.951333		0.5	0.468	0.476	0.483

## Sheet: 120 micromol·m-2·s-1
Turbidity	0 NTU																					Turbidez:	0 (2) NTU
Sample	Time	OD680		Dilution	Sample 1	Sample 2	Sample 3															Muesta	Tiempo de toma	O.D.		Dilusión	Medida1	Medida 2	Medida 3
1	00:01:00	0.848		0.5	0.425	0.422	0.425															1	00:01:00	#REF!		0.333333	#REF!	#REF!	#REF!
2	00:20:00	0.892		0.5	0.448	0.446	0.444															2	00:20:00	#REF!		0.333333	#REF!	#REF!	#REF!
3	00:46:00	0.926667		0.5	0.465	0.461	0.464															3	00:41:00	#REF!		0.333333	#REF!	#REF!	#REF!
4	01:02:00	0.945333		0.5	0.474	0.473	0.471															4	01:00:00	#REF!		0.333333	#REF!	#REF!	#REF!
5	01:20:00	0.973333		0.5	0.48	0.483	0.497															5	01:22:00	#REF!		0.333333	#REF!	#REF!	#REF!
6	01:40:00	0.987333		0.5	0.498	0.49	0.493															6	01:41:00	#REF!		0.333333	#REF!	#REF!	#REF!
7	02:00:00	1.01067		0.5	0.505	0.503	0.508															7	02:00:00	#REF!		0.333333	#REF!	#REF!	#REF!
																						8	02:30:00	#REF!		0.333333	#REF!	#REF!	#REF!
																						9	02:40:00	#N/A		0.333333	#REF!	#REF!	#REF!
																						10	03:00:00	#N/A		0.333333	#REF!	#REF!	#REF!
Turbidity	300 NTU
Sample	Time	OD680		Dilution	Sample 1	Sample 2	Sample 3
1	00:01:00	0.900667		0.5	0.45	0.452	0.449
2	00:20:00	0.928667		0.5	0.466	0.461	0.466
3	00:46:00	0.951333		0.5	0.473	0.479	0.475
4	01:00:00	0.980667		0.5	0.49	0.489	0.492
5	01:20:00	1.00067		0.5	0.5	0.497	0.504
6	01:40:00	1.026		0.5	0.516	0.512	0.511
7	02:00:00	1.04333		0.5	0.524	0.52	0.521
Turbidity	600 NTU
Sample	Time	OD680		Dilution	Sample 1	Sample 2	Sample 3
1	00:01:00	0.947333		0.5	0.475	0.47	0.476
2	00:20:00	0.979333		0.5	0.491	0.489	0.489
3	01:00:00	0.988667		0.5	0.496	0.493	0.494
4	01:20:00	1.01333		0.5	0.506	0.505	0.509
5	01:40:00	1.06667		0.5	0.536	0.532	0.532
6	02:02:00	1.07733		0.5	0.537	0.537	0.542
Turbidity	1200 NTU
Sample	Time	OD680		Dilution	Sample 1	Sample 2	Sample 3
1	00:01:00	1.02		0.5	0.51	0.512	0.508
2	00:40:00	1.07667		0.5	0.538	0.537	0.54
3	01:00:00	1.08133		0.5	0.543	0.539	0.54
4	01:20:00	1.11		0.5	0.557	0.556	0.552
5	01:41:00	1.14133		0.5	0.573	0.567	0.572
6	02:00:00	1.14133		0.5	0.569	0.574	0.569
Turbidity	3000 NTU
Sample	Time	OD680		Dilution	Sample 1	Sample 2	Sample 3
1	00:26:00	1.286		0.5	0.644	0.642	0.643
2	00:40:00	1.29867		0.5	0.65	0.647	0.651
3	01:00:00	1.33		0.5	0.664	0.663	0.668
4	01:20:00	1.33867		0.5	0.676	0.665	0.667
5	01:40:00	1.36067		0.5	0.682	0.677	0.682
6	02:00:00	1.39		0.5	0.689	0.698	0.698

## Sheet: 60 micromol·m-2·s-1
Turbidity	0 NTU																					Turbidez:	0 (2) NTU
Sample	Time	OD680		Dilution	Sample 1	Sample 2	Sample 3															Muesta	Tiempo de toma	O.D.		Dilusión	Medida1	Medida 2	Medida 3
1	00:02:00	#N/A		0.5	0.236	0.239	0.235															1	00:01:00	#REF!		0.333333	#REF!	#REF!	#REF!
2	00:24:00	0.9		0.5	0.454	0.45	0.446															2	00:20:00	#REF!		0.333333	#REF!	#REF!	#REF!
3	00:40:00	0.924		0.5	0.466	0.46	0.46															3	00:41:00	#REF!		0.333333	#REF!	#REF!	#REF!
4	01:00:00	0.944		0.5	0.473	0.472	0.471															4	01:00:00	#REF!		0.333333	#REF!	#REF!	#REF!
5	01:22:00	0.968667		0.5	0.483	0.483	0.487															5	01:22:00	#REF!		0.333333	#REF!	#REF!	#REF!
6	01:41:00	0.98		0.5	0.484	0.493	0.493															6	01:41:00	#REF!		0.333333	#REF!	#REF!	#REF!
7	02:01:00	1.00733		0.5	0.498	0.503	0.51															7	02:00:00	#REF!		0.333333	#REF!	#REF!	#REF!
																						8	02:30:00	#REF!		0.333333	#REF!	#REF!	#REF!
																						9	02:40:00	#N/A		0.333333	#REF!	#REF!	#REF!
																						10	03:00:00	#N/A		0.333333	#REF!	#REF!	#REF!
Turbidity	150 NTU
Sample	Time	OD680		Dilution	Sample 1	Sample 2	Sample 3
1	00:01:00	0.965333	88	0.5	0.485	0.483	0.48
2	00:20:00	0.970667		0.5	0.49	0.486	0.48
3	00:41:00	0.994667		0.5	0.495	0.497	0.5
4	01:00:00	1.00333		0.5	0.503	0.502	0.5
5	01:20:00	1.03133		0.5	0.508	0.519	0.52
6	01:40:00	1.03467		0.5	0.515	0.517	0.52
7	02:00:00	1.04533		0.5	0.523	0.517	0.528
Turbidity	300 NTU
Sample	Time	OD680		Dilution	Sample 1	Sample 2	Sample 3
1	00:01:00	0.965333		0.5	0.483	0.485	0.48
2	00:20:00	0.980667		0.5	0.49	0.49	0.491
3	00:42:00	0.994		0.5	0.495	0.5	0.496
4	01:00:00	#N/A		0.5	0.495	0.495	0.494
5	01:21:00	1.024		0.5	0.512	0.514	0.51
6	01:40:00	1.02733		0.5	0.51	0.517	0.514
7	02:02:00	1.04267		0.5	0.521	0.526	0.517
Turbidity	1200 NTU
Sample	Time	OD680		Dilution	Sample 1	Sample 2	Sample 3
1	00:02:00	1.11333		0.5	0.553	0.56	0.557
2	00:20:00	1.114		0.5	0.557	0.561	0.553
3	00:40:00	1.116		0.5	0.557	0.561	0.556
4	01:01:00	1.134		0.5	0.571	0.56	0.57
5	01:20:00	1.17333		0.5	0.593	0.579	0.588
6	01:40:00	1.16467		0.5	0.601	0.573	0.573
7	02:02:00	1.168		0.5	0.585	0.585	0.582
Turbidity	3000 NTU
Sample	Time	OD680		Dilution	Sample 1	Sample 2	Sample 3
1	00:01:00			0.5	0.679	0.688	0.682
2	00:20:00	1.39933		0.5	0.696	0.704	0.699
3	00:40:00	1.41067		0.5	0.705	0.702	0.709
4	01:00:00	1.42067		0.5	0.718	0.706	0.707
5	01:20:00	1.43133		0.5	0.71	0.721	0.716
6	01:40:00	1.44333		0.5	0.723	0.721	0.721
7	02:02:00	1.472		0.5	0.742	0.732	0.734
